# Supplementary material for: Mycetoma: A critical appraisal of educational content on YouTube
Source: PLoS Negl Trop Dis. 2024 Nov 11;18(11):e0012660. doi: 10.1371/journal.pntd.0012660 (PMC11623468; doi:10.1371/journal.pntd.0012660)
Supplement: S1 Data — (XLSX) [file pntd.0012660.s001.xlsx]

## Sheet: Sheet1
Video ID/Name	viewCount	likeCount	CommentCount	dateOfUpload	duration	Professional Group	Consumer group
https://www.youtube.com/watch?v=85O8o7EUNUw	105	4	2	2023-01-07T14:28:43Z	PT2M30S	Yes
https://www.youtube.com/watch?v=j2mxcUOgjLU	111	1	0	2020-10-09T21:29:38Z	PT1M25S	Yes
https://www.youtube.com/watch?v=YHMkX0B-xQI	111	0	0	2021-01-18T12:12:58Z	PT1M42S		Yes
https://www.youtube.com/watch?v=r-q3BD5vgOk	111	1	0	2021-02-11T12:39:38Z	PT9M46S		Yes
https://www.youtube.com/watch?v=h0Qhr9DRQwU	115	1	0	2020-06-26T02:52:11Z	PT56M51S		Yes
https://www.youtube.com/watch?v=A2QhygO2crI	118	10	NA	2023-07-06T00:50:55Z	PT4M39S	Yes
https://www.youtube.com/watch?v=mOvtzpkgw50	121	1	0	2023-07-07T20:01:21Z	PT54M11S	Yes
https://www.youtube.com/watch?v=MkV0F1Cm9_A	121	0	0	2014-06-16T11:30:23Z	PT5M15S	Yes
https://www.youtube.com/watch?v=CmXXcSXEk9Y	121	7	3	2022-06-07T18:30:13Z	PT14M15S		Yes
https://www.youtube.com/watch?v=9uyeAuUq620	128	2	0	2022-02-07T08:55:24Z	PT3M37S	Yes
https://www.youtube.com/watch?v=SW6lPeFr0zw	130	3	0	2019-03-24T13:48:13Z	PT6M23S	Yes
https://www.youtube.com/watch?v=4P2-fibcM14	135	8	0	2023-06-19T08:11:51Z	PT14M9S	Yes
https://www.youtube.com/watch?v=aTU3Iw3NvsI	152	0	0	2020-05-07T05:24:20Z	PT20M6S	Yes
https://www.youtube.com/watch?v=FtVILIBMJ8Q	153	1	NA	2023-03-28T23:26:25Z	PT16M56S		Yes
https://www.youtube.com/watch?v=SbvjaCJPmIg	193	6	0	2020-03-09T09:16:02Z	PT4M9S	Yes
https://www.youtube.com/watch?v=362SzbmTEN8	204	4	NA	2020-11-14T19:02:26Z	PT31M57S		Yes
https://www.youtube.com/watch?v=XtKXjuG8_8Y	227	3	0	2022-02-14T10:32:52Z	PT29M6S	Yes
https://www.youtube.com/watch?v=11r0-7qLc1Y	243	6	0	2023-12-15T10:04:44Z	PT2M21S		Yes
https://www.youtube.com/watch?v=-VdS5JOul1I	247	13	1	2023-03-20T19:34:12Z	PT13M12S		Yes
https://www.youtube.com/watch?v=DV94FP04Omo	283	4	0	2023-01-26T13:34:32Z	PT15M7S	Yes
https://www.youtube.com/watch?v=ufXcG6akndc	283	2	0	2021-09-19T15:08:26Z	PT8M53S		Yes
https://www.youtube.com/watch?v=vOY55mlqAl4	293	16	0	2021-09-08T10:11:18Z	PT6M5S		Yes
https://www.youtube.com/watch?v=zAObqB0dPKw	293	6	1	2023-12-30T12:45:08Z	PT15M35S	Yes
https://www.youtube.com/watch?v=Fvkgbm7j6WA	314	8	1	2020-08-07T08:35:46Z	PT25M37S		Yes
https://www.youtube.com/watch?v=vT2CEdCp_Pk	323	2	5	2014-09-25T16:34:34Z	PT23M41S	Yes
https://www.youtube.com/watch?v=yB1kv0xhZNU	340	3	0	2014-06-16T11:32:08Z	PT4M45S		Yes
https://www.youtube.com/watch?v=v9PVhiGJ2fY	345	1	1	2013-09-04T18:54:01Z	PT2M30S		Yes
https://www.youtube.com/watch?v=TLPsTEkSyeU	370	3	0	2020-06-21T13:20:09Z	PT21M3S		Yes
https://www.youtube.com/watch?v=aRgG7dkKr4A	408	15	1	2021-05-28T15:43:08Z	PT35M23S	Yes
https://www.youtube.com/watch?v=gvcDExVxWv0	448	14	0	2020-04-19T06:47:37Z	PT18M49S	Yes
https://www.youtube.com/watch?v=c82xR01K16M	509	30	0	2022-05-02T00:00:07Z	PT11M12S		Yes
https://www.youtube.com/watch?v=-DSJCT6T3fU	542	22	8	2021-07-12T06:09:16Z	PT3M50S	Yes
https://www.youtube.com/watch?v=MVIy2fMwj14	558	12	2	2023-09-14T10:30:10Z	PT2M40S	Yes
https://www.youtube.com/watch?v=27JYSTfO9OA	794	9	1	2021-01-26T06:46:06Z	PT38M37S	Yes
https://www.youtube.com/watch?v=YwfVWkBhPiU	828	19	1	2023-06-06T16:35:17Z	PT12M3S	Yes
https://www.youtube.com/watch?v=764SyGVap0g	852	15	0	2020-08-05T08:44:48Z	PT4M49S	Yes
https://www.youtube.com/watch?v=aN09T3d-ZOo	898	5	1	2019-03-24T14:12:03Z	PT11M19S	Yes
https://www.youtube.com/watch?v=IqBp_Lt-uz8	1014	15	6	2023-03-09T01:30:10Z	PT8M34S		Yes
https://www.youtube.com/watch?v=zFbOrZKjFf8	1016	25	2	2020-02-19T10:39:54Z	PT16M37S		Yes
https://www.youtube.com/watch?v=AS63Tyr5Vfs	1113	45	144	2020-07-22T04:54:14Z	PT35M59S	Yes
https://www.youtube.com/watch?v=sYfN756SvcI	1119	26	1	2020-06-02T18:45:44Z	PT40M52S	Yes
https://www.youtube.com/watch?v=xgy5xcq4g5s	1176	95	0	2020-04-23T08:53:32Z	PT33M16S	Yes
https://www.youtube.com/watch?v=zRCYMLTSr5A	1287	10	NA	2019-07-19T00:30:00Z	PT2M38S	Yes
https://www.youtube.com/watch?v=MXJsnUyeQNE	1414	8	0	2015-09-07T19:13:35Z	PT1M52S	Yes
https://www.youtube.com/watch?v=UeOtQJkECcs	1436	23	1	2021-02-08T07:47:25Z	PT25M	Yes
https://www.youtube.com/watch?v=oTb9jIY2yPk	1647	32	2	2021-12-11T15:55:38Z	PT3M53S		Yes
https://www.youtube.com/watch?v=ucA6bIY_qxw	1648	47	4	2021-07-11T06:42:29Z	PT6M36S	Yes
https://www.youtube.com/watch?v=pShacmkD9e4	1776	17	3	2019-03-03T11:59:32Z	PT1M6S	Yes
https://www.youtube.com/watch?v=p6hEliwq4Vo	1791	27	16	2016-01-27T12:00:09Z	PT20M56S		Yes
https://www.youtube.com/watch?v=sXpsLmJQrnk	1798	16	2	2017-07-25T15:29:36Z	PT7M21S	Yes
https://www.youtube.com/watch?v=m6cIm25UhGQ	1927	23	6	2020-12-26T04:35:06Z	PT2M19S		Yes
https://www.youtube.com/watch?v=QXlnC-5LcIg	2187	53	NA	2020-07-28T01:52:37Z	PT5M45S		Yes
https://www.youtube.com/watch?v=TEWVDuqrS7o	2203	29	NA	2016-05-23T14:34:48Z	PT1M42S
https://www.youtube.com/watch?v=H-TCzqp-D-0	2234	13	2	2021-07-23T17:23:18Z	PT12M53S		Yes
https://www.youtube.com/watch?v=cYJBex2xCQg	2412	31	0	2019-12-19T05:18:41Z	PT16M50S	Yes
https://www.youtube.com/watch?v=8mECfQSLs_c	2801	38	1	2022-12-21T11:35:32Z	PT8M46S
https://www.youtube.com/watch?v=Tb8yL9VvTjo	3166	17	1	2017-10-04T00:02:29Z	PT5M41S		Yes
https://www.youtube.com/watch?v=g5JOfPZplpo	3233	56	5	2022-07-12T05:34:11Z	PT50M38S	Yes
https://www.youtube.com/watch?v=iaeXHoFBSDU	3927	35	2	2016-09-10T11:37:36Z	PT3M3S	Yes
https://www.youtube.com/watch?v=jzT1SJVNEtc	3995	62	20	2016-04-09T03:31:18Z	PT4M31S	Yes
https://www.youtube.com/watch?v=F4CYBIF-d7M	5216	88	1	2019-12-19T05:18:48Z	PT32M45S	Yes
https://www.youtube.com/watch?v=kARGZl9s6SQ	5341	77	15	2017-02-24T14:26:36Z	PT6M27S	Yes
https://www.youtube.com/watch?v=uob_p1iwrmI	7010	106	9	2023-12-19T11:30:31Z	PT15M17S		Yes
https://www.youtube.com/watch?v=mcwZGBa7PaA	7211	98	NA	2020-07-28T01:32:42Z	PT7M39S		Yes
https://www.youtube.com/watch?v=BERwPSz6Ulg	8380	127	7	2020-07-04T10:04:12Z	PT6M43S	Yes
https://www.youtube.com/watch?v=F7i9NSe21UA	10369	182	13	2020-04-17T13:00:08Z	PT5M41S	Yes
https://www.youtube.com/watch?v=YqjwoV7KJFg	12759	110	3	2016-06-26T23:51:14Z	PT5M32S		Yes
https://www.youtube.com/watch?v=p40NaBNKT7k	13596	197	3	2019-11-25T20:59:26Z	PT2M35S		Yes
https://www.youtube.com/watch?v=gH2H_uhHGrY	21626	616	18	2020-11-25T14:12:26Z	PT2M13S		Yes
https://www.youtube.com/watch?v=0Rm4MhCi-AM	22756	468	22	2019-11-15T06:01:10Z	PT26M15S		Yes
https://www.youtube.com/watch?v=DcZf7KhxJts	23642	337	7	2020-09-07T05:00:39Z	PT19M59S	Yes
https://www.youtube.com/watch?v=nrTl-mMt8TA	26048	661	21	2021-05-06T10:45:03Z	PT7M8S
https://www.youtube.com/watch?v=lO5NYUkCbm0	66400	1855	49	2020-11-13T14:22:41Z	PT3M15S	Yes
